# Supplementary material for: Effects of Laetiporus sulphureus-Fermented Wheat Bran on Growth Performance, Intestinal Microbiota and Digesta Characteristics in Broiler Chickens
Source: Animals (Basel). 2020 Aug 20;10(9):1457. doi: 10.3390/ani10091457 (PMC7552699; doi:10.3390/ani10091457)
Supplement: Supplementary file 1 [file animals-10-01457-s001.zip]

Archive with 1 entries (1 files):
- Suppl. table 1.docx
